# Supplementary material for: Enhancing operational efficiency through overall equipment efficiency optimization and Kaizen initiatives
Source: PLoS One. 2025 May 9;20(5):e0320761. doi: 10.1371/journal.pone.0320761 (PMC12063817; doi:10.1371/journal.pone.0320761)
Supplement: S1 Data — (XLSX) [file pone.0320761.s001.xlsx]

## Sheet: Sheet1
				ABC Company
SL	Date	Type of NPT	Auto Corrogation	Flexo printing 1	Flexo printing 2	Flexo printing 3	Auto Gluter	Auto stitching 1	Auto stitching 2	Auto stitching( double) 3	Mannual stitching 1	Mannual stitching 2	Mannual stitching 3	Slitter 1	Slitter 2	Binding 1	Binding 2	Binding 3	Auto Combind	Mannual Wastage belling M/C 1	Mannual Wastage bailling M/C 2	Auto Wastage bailling M/C	Total Hour Loss	Corrective Action	Remarks
1	2023-04-01	No demnd		240												240							480		Off Day
2		Item Change Process loss	73	70		90	20									70							323
3		Scheduled Maintenance	10																				10
4		Power Shutdown																					0
5		Steam unavailability																					0
6		Machine breakdown		40												40							80
7		Manpower Shortage																					0
8		Raw Material Shortage																					0
9		Food and prayer	60	60	60	160	120	60								60							580
10		Paper Torn	25.2																				25.2
11		Total Downtime (hr)	2.80333	2.83333	1	4.16667	2.33333	1	0	0	0	0	0	0	0	2.83333	0	0	0	0	0	0	1498.2
1	2023-04-02	No demnd		0			0									0							0
2		Item Change Process loss	54	75		80	56									75							340
3		Scheduled Maintenance	20																				20
4		Power Shutdown																					0
5		Steam unavailability																					0
6		Machine breakdown																					0
7		Manpower Shortage																					0
8		Raw Material Shortage																					0
9		Food and prayer	60	60	60	160	120	60								60							580
10		Paper Torn	34.02																				34.02
11		Total Downtime	2.80033	2.25	1	4	2.93333	1	0	0	0	0	0	0	0	2.25	0	0	0	0	0	0	974.02
1	2023-04-03	No demnd		720		480										720							1920
2		Item Change Process loss	10			120	10																140
3		Scheduled Maintenance	30				20																50
4		Power Shutdown					20																20
5		Steam unavailability																					0
6		Machine breakdown	0																				0
7		Manpower Shortage			720																		720
8		Raw Material Shortage																					0
9		Food and prayer	60	60	60	60	60	60	60							60							480
10		Paper Torn	65																				65
11		Total Downtime	2.75	1	13	11	1.83333	1	1	0	0	0	0	0	0	1	0	0	0	0	0	0	3395
1	2023-04-04	No demnd																					0
2		Item Change Process loss	10	120			30									120							280
3		Scheduled Maintenance	30																				30
4		Power Shutdown																					0
5		Steam unavailability																					0
6		Machine breakdown	0																				0
7		Manpower Shortage																					0
8		Raw Material Shortage																					0
9		Food and prayer	60	60	60	60	60	60	60							60							480
10		Paper Torn	68				30																98
11		Total Downtime	2.8	3	1	1	2	1	1	0	0	0	0	0	0	3	0	0	0	0	0	0	888
1	2023-04-05	No demnd																					0
2		Item Change Process loss																					0
3		Scheduled Maintenance																					0
4		Power Shutdown																					0
5		Steam unavailability																					0
6		Machine breakdown																					0
7		Manpower Shortage																					0
8		Raw Material Shortage																					0
9		Food and prayer																					0
10		Paper Torn																					0
11		Total Downtime	0	0	0	0	0	0	0	0	0	0	0	0	0	0	0	0	0	0	0	0	0
1	2023-04-06	No demnd																					0
2		Item Change Process loss	22	40			60									40							162
3		Scheduled Maintenance	0				30																30
4		Power Shutdown																					0
5		Steam unavailability																					0
6		Machine breakdown	15																				15
7		Manpower Shortage																					0
8		Raw Material Shortage		68												68							136
9		Food and prayer	60	60			60									60							240
10		Paper Torn	80																				80
11		Total Downtime	2.95	2.8	0	0	2.5	0	0	0	0	0	0	0	0	2.8	0	0	0	0	0	0	663
1	2023-04-07	No demnd																					0
2		Item Change Process loss	30	117		120	60									117							444
3		Scheduled Maintenance	10				30																40
4		Power Shutdown																					0
5		Steam unavailability																					0
6		Machine breakdown																					0
7		Manpower Shortage			720																		720
8		Raw Material Shortage																					0
9		Food and prayer	60	60	60	60	60	60	60							60							480
10		Paper Torn	70																				70
11		Total Downtime	2.83333	2.95	13	3	2.5	1	1	0	0	0	0	0	0	2.95	0	0	0	0	0	0	1754
1	2023-04-08	No demnd			720		40																760
2		Item Change Process loss	10			120	40																170
3		Scheduled Maintenance	10				20																30
4		Power Shutdown																					0
5		Steam unavailability																					0
6		Machine breakdown			660																		660
7		Manpower Shortage																					0
8		Raw Material Shortage																					0
9		Food and prayer	60	60	60	60	60	60								60							420
10		Paper Torn	80																				80
11		Total Downtime	2.66667	1	24	3	2.66667	1	0	0	0	0	0	0	0	1	0	0	0	0	0	0	2120
1	2023-04-09	No demnd																					0
2		Item Change Process loss	12	119		210	70									119							530
3		Scheduled Maintenance	10				20																30
4		Power Shutdown																					0
5		Steam unavailability																					0
6		Machine breakdown			660																		660
7		Manpower Shortage																					0
8		Raw Material Shortage																					0
9		Food and prayer	60	60	60	60	60	60								60							420
10		Paper Torn	75																				75
11		Total Downtime	2.61667	2.98333	12	4.5	2.5	1	0	0	0	0	0	0	0	2.98333	0	0	0	0	0	0	1715
1	2023-04-10	No demnd			720																		720
2		Item Change Process loss	40	110		120	40									110							420
3		Scheduled Maintenance	10				20																30
4		Power Shutdown																					0
5		Steam unavailability																					0
6		Machine breakdown	50		660																		710
7		Manpower Shortage																					0
8		Raw Material Shortage																					0
9		Food and prayer	60	60	60	60	60	60	60							60							480
10		Paper Torn	14																				14
11		Total Downtime	2.9	2.83333	24	3	2	1	1	0	0	0	0	0	0	2.83333	0	0	0	0	0	0	2374
1	2023-04-11	No demnd			720																		720
2		Item Change Process loss	23	85		85	50									85							328
3		Scheduled Maintenance	10	30			20									30							90
4		Power Shutdown																					0
5		Steam unavailability																					0
6		Machine breakdown			660	60																	720
7		Manpower Shortage																					0
8		Raw Material Shortage																					0
9		Food and prayer	60	60	60	60	60	60	60							60							480
10		Paper Torn	80																				80
11		Total Downtime	2.88333	2.91667	24	3.41667	2.16667	1	1	0	0	0	0	0	0	2.91667	0	0	0	0	0	0	2418
1	2023-04-12	No demnd																					0
2		Item Change Process loss		60												60							120
3		Scheduled Maintenance																					0
4		Power Shutdown																					0
5		Steam unavailability																					0
6		Machine breakdown			660																		660
7		Manpower Shortage		0												0							0
8		Raw Material Shortage		40												40							80
9		Food and prayer	60	60	60	60	60	60	60							60							480
10		Paper Torn																					0
11		Total Downtime	1	2.66667	12	1	1	1	1	0	0	0	0	0	0	2.66667	0	0	0	0	0	0	1340
1	2023-04-13	No demnd			720																		720
2		Item Change Process loss	16	100		120	50									100							386
3		Scheduled Maintenance	10	7			20									7							44
4		Power Shutdown																					0
5		Steam unavailability																					0
6		Machine breakdown					20																20
7		Manpower Shortage		0												0							0
8		Raw Material Shortage																					0
9		Food and prayer	60	60	60	60	60	60	60							60							480
10		Paper Torn	80																				80
11		Total Downtime	2.76667	2.78333	13	3	2.5	1	1	0	0	0	0	0	0	2.78333	0	0	0	0	0	0	1730
1	2023-04-14	No demnd			720																		720
2		Item Change Process loss	26	90		120	60									90							386
3		Scheduled Maintenance	10	12			20									12							54
4		Power Shutdown																					0
5		Steam unavailability																					0
6		Machine breakdown	0				30																30
7		Manpower Shortage																					0
8		Raw Material Shortage																					0
9		Food and prayer	60	60	60	60	60	60	60							60							480
10		Paper Torn	74																				74
11		Total Downtime	2.83333	2.7	13	3	2.83333	1	1	0	0	0	0	0	0	2.7	0	0	0	0	0	0	1744
1	2023-04-15	No demnd			720																		720
2		Item Change Process loss	26	30		120		30								30							236
3		Scheduled Maintenance	10	18				20								18							66
4		Power Shutdown	0					50															50
5		Steam unavailability																					0
6		Machine breakdown																					0
7		Manpower Shortage																					0
8		Raw Material Shortage		70												70							140
9		Food and prayer	60	60	60	60	60	60	60	60						60							540
10		Paper Torn	77																				77
11		Total Downtime	2.88333	2.96667	1	3	1	2.66667	1	1	0	0	0	0	0	2.96667	0	0	0	0	0	0	1829
1	2023-04-16	No demnd			720																		720
2		Item Change Process loss	14				70																84
3		Scheduled Maintenance	10																				10
4		Power Shutdown																					0
5		Steam unavailability																					0
6		Machine breakdown	15																				15
7		Manpower Shortage																					0
8		Raw Material Shortage																					0
9		Food and prayer	60	60	60	60	60	60	60							60							480
10		Paper Torn	70																				70
11		Total Downtime	2.81667	1	780	60	2.16667	60	60	0	0	0	0	0	0	1	0	0	0	0	0	0	1379
1	2023-04-17	No demnd			720																		720
2		Item Change Process loss	26	60		60	30									60							236
3		Scheduled Maintenance	10				10																20
4		Power Shutdown																					0
5		Steam unavailability																					0
6		Machine breakdown																					0
7		Manpower Shortage																					0
8		Raw Material Shortage		50		70										50							170
9		Food and prayer	60	60	60	60	60	60	60							60							480
10		Paper Torn	70																				70
11		Total Downtime	2.76667	2.83333	13	3.16667	1.66667	1	1	0	0	0	0	0	0	2.83333	0	0	0	0	0	0	1696
1	2023-04-18	No demnd			720																		720
2		Item Change Process loss	19	60		90										60							229
3		Scheduled Maintenance	10																				10
4		Power Shutdown																					0
5		Steam unavailability	18																				18
6		Machine breakdown	0																				0
7		Manpower Shortage																					0
8		Raw Material Shortage		59												59							118
9		Food and prayer	60	60	60	60	60	60	60							60							480
10		Paper Torn	60																				60
11		Total Downtime	2.78333	2.98333	13	2.5	1	1	1	0	0	0	0	0	0	2.98333	0	0	0	0	0	0	1635
1	2023-04-19	No demnd			720																		720
2		Item Change Process loss	16	100		120	70									100							406
3		Scheduled Maintenance	10																				10
4		Power Shutdown																					0
5		Steam unavailability																					0
6		Machine breakdown																					0
7		Manpower Shortage																					0
8		Raw Material Shortage																					0
9		Food and prayer	60	60	60	60	60	60	60							60							480
10		Paper Torn	80																				80
11		Total Downtime	2.76667	2.66667	1	3	2.16667	1	1	0	0	0	0	0	0	2.66667	0	0	0	0	0	0	1696
1	2023-04-20	No demnd																					0
2		Item Change Process loss		108		90										108							306
3		Scheduled Maintenance																					0
4		Power Shutdown																					0
5		Steam unavailability																					0
6		Machine breakdown																					0
7		Manpower Shortage																					0
8		Raw Material Shortage																					0
9		Food and prayer	60	60	60	60	60	60	60							60							480
10		Paper Torn																					0
11		Total Downtime	1	2.8	1	2.5	1	1	1	0	0	0	0	0	0	2.8	0	0	0	0	0	0	786
1	2023-04-21	No demnd																					0
2		Item Change Process loss																					0
3		Scheduled Maintenance																					0
4		Power Shutdown																					0
5		Steam unavailability																					0
6		Machine breakdown																					0
7		Manpower Shortage																					0
8		Raw Material Shortage																					0
9		Food and prayer																					0
10		Paper Torn																					0
11		Total Downtime	0	0	0	0	0	0	0	0	0	0	0	0	0	0	0	0	0	0	0	0	0
1	2023-04-22	No demnd																					0
2		Item Change Process loss																					0
3		Scheduled Maintenance																					0
4		Power Shutdown																					0
5		Steam unavailability																					0
6		Machine breakdown																					0
7		Manpower Shortage																					0
8		Raw Material Shortage																					0
9		Food and prayer																					0
10		Paper Torn																					0
11		Total Downtime	0	0	0	0	0	0	0	0	0	0	0	0	0	0	0	0	0	0	0	0	0
1	2023-04-23	No demnd																					0
2		Item Change Process loss																					0
3		Scheduled Maintenance																					0
4		Power Shutdown																					0
5		Steam unavailability																					0
6		Machine breakdown																					0
7		Manpower Shortage																					0
8		Raw Material Shortage																					0
9		Food and prayer																					0
10		Paper Torn																					0
11		Total Downtime	0	0	0	0	0	0	0	0	0	0	0	0	0	0	0	0	0	0	0	0	0
1	2023-04-24	No demnd																					0
2		Item Change Process loss	70			90																	160
3		Scheduled Maintenance	30																				30
4		Power Shutdown																					0
5		Steam unavailability																					0
6		Machine breakdown																					0
7		Manpower Shortage		108	660											108							876
8		Raw Material Shortage																					0
9		Food and prayer	60	60	60	60	60	60	60	60						60							540
10		Paper Torn	14																				14
11		Total Downtime	2.9	2.8	12	2.5	1	1	1	1	0	0	0	0	0	2.8	0	0	0	0	0	0	1620
1	2023-04-25	No demnd																					0
2		Item Change Process loss	14	90		60	110									90							364
3		Scheduled Maintenance	10																				10
4		Power Shutdown																					0
5		Steam unavailability																					0
6		Machine breakdown	10			420																	430
7		Manpower Shortage		17	660											17							694
8		Raw Material Shortage																					0
9		Food and prayer	60	60	60	60	60	60	60	60						60							540
10		Paper Torn	70																				70
11		Total Downtime	2.73333	2.78333	12	9	2.83333	1	1	1	0	0	0	0	0	2.78333	0	0	0	0	0	0	2108
1	2023-04-26	No demnd																					0
2		Item Change Process loss																					0
3		Scheduled Maintenance																					0
4		Power Shutdown																					0
5		Steam unavailability																					0
6		Machine breakdown																					0
7		Manpower Shortage																					0
8		Raw Material Shortage																					0
9		Food and prayer																					0
10		Paper Torn																					0
11		Total Downtime	0	0	0	0	0	0	0	0	0	0	0	0	0	0	0	0	0	0	0	0	0
1	2023-04-27	No demnd			720																		720
2		Item Change Process loss	69	106		90	30									106							401
3		Scheduled Maintenance	10				20																30
4		Power Shutdown																					0
5		Steam unavailability																					0
6		Machine breakdown					15																15
7		Manpower Shortage																					0
8		Raw Material Shortage																					0
9		Food and prayer	60	60	60	60	60	60	60							60							480
10		Paper Torn	34																				34
11		Total Downtime	2.88333	2.76667	13	2.5	2.08333	1	1	0	0	0	0	0	0	2.76667	0	0	0	0	0	0	1680
1	2023-04-28	No demnd			720																		720
2		Item Change Process loss	13				20																33
3		Scheduled Maintenance	25																				25
4		Power Shutdown					40																40
5		Steam unavailability																					0
6		Machine breakdown																					0
7		Manpower Shortage																					0
8		Raw Material Shortage																					0
9		Food and prayer	60	60	60	60	60	60	60							60							480
10		Paper Torn	70																				70
11		Total Downtime	2.8	1	13	1	2	1	1	0	0	0	0	0	0	1	0	0	0	0	0	0	1368
1	2023-04-29	No demnd			720																		720
2		Item Change Process loss	83	90		120	55									90							438
3		Scheduled Maintenance	10				20																30
4		Power Shutdown					30																30
5		Steam unavailability																					0
6		Machine breakdown																					0
7		Manpower Shortage																					0
8		Raw Material Shortage																					0
9		Food and prayer	60	60	60	60	60	60	60							60							480
10		Paper Torn	114																				114
11		Total Downtime	4.45	2.5	13	3	2.75	1	1	0	0	0	0	0	0	2.5	0	0	0	0	0	0	1812
1	2023-04-30	No demnd			720																		720
2		Item Change Process loss	27	108		120	60									108							423
3		Scheduled Maintenance	30				53																83
4		Power Shutdown																					0
5		Steam unavailability																					0
6		Machine breakdown																					0
7		Manpower Shortage																					0
8		Raw Material Shortage																					0
9		Food and prayer	60	60	60	60	60	60	60							60							480
10		Paper Torn	60																				60
11		Total Downtime	2.95	2.8	13	3	2.88333	1	1	0	0	0	0	0	0	2.8	0	0	0	0	0	0	1766
1		No demnd	0	960	10080	480	40	0	0	0	0	0	0	0	0	960	0	0	0	0	0	0	12520
2		Item Change Process loss	703	1738	0	2145	991	30	0	0	0	0	0	0	0	1738	0	0	0	0	0	0	7345
3		Scheduled Maintenance	325	67	0	0	303	20	0	0	0	0	0	0	0	67	0	0	0	0	0	0	782
4		Power Shutdown	0	0	0	0	90	50	0	0	0	0	0	0	0	0	0	0	0	0	0	0	140
5		Steam unavailability	18	0	0	0	0	0	0	0	0	0	0	0	0	0	0	0	0	0	0	0	18
6		Machine breakdown	90	40	3300	480	65	0	0	0	0	0	0	0	0	40	0	0	0	0	0	0	4015
7		Manpower Shortage	0	125	2760	0	0	0	0	0	0	0	0	0	0	125	0	0	0	0	0	0	3010
8		Raw Material Shortage	0	287	0	70	0	0	0	0	0	0	0	0	0	287	0	0	0	0	0	0	644
9		Food and prayer	1500	1500	1440	1640	1620	1440	1200	180	0	0	0	0	0	1500	0	0	0	0	0	0	12020
10		Paper Torn	1464.22	0	0	0	30	0	0	0	0	0	0	0	0	0	0	0	0	0	0	0	1494.22
11		Total Downtime	68.337	78.6167	293	80.25	52.3167	25.6667	20	3	0	0	0	0	0	78.6167	0	0	0	0	0	0	41988.2
