# Supplementary material for: Enhancing operational efficiency through overall equipment efficiency optimization and Kaizen initiatives
Source: PLoS One. 2025 May 9;20(5):e0320761. doi: 10.1371/journal.pone.0320761 (PMC12063817; doi:10.1371/journal.pone.0320761)
Supplement: S2 Data — (XLSX) [file pone.0320761.s002.xlsx]

## Sheet: Sheet1
AUTO-CORROGATION
	NO. OF SHIFTS	1	2	3	4	5	6	7	8	9	10	11	12
PARAMETERS(MINUTES)	OEE(%)	63	63	64	68	78	62	63	70	66	73	73	70	67	64	63	63	67	70	63	48	63	63	66	63
No demnd
Item Change Process loss		73	54	10	10		22	30	10	12	40	23
Scheduled Maintenance		10	20	30	30		0	10	10	10	10	10
Power Shutdown
Steam unavailability
Machine breakdown				0	0		15				50
Manpower Shortage
Raw Material Shortage
Food and prayer		60	60	60	60		60	60	60	60	60	60	60
Paper Torn		25.2	34.02	65	68		80	70	80	75	14	80
Total Downtime(HOURS)		2.80333	2.80033	2.75	2.8	0	2.95	2.83333	2.66667	2.61667	2.9	2.88333	1
	NO. OF SHIFTS	13	14	15	16	17	18	19	20	21	22	23	24
PARAMETERS(MINUTES)	OEE(%)	67	64	63	63	67	70	63	48	63	63	66	63
No demnd
Item Change Process loss		16	26	26	19	16		13	83	27	70	14	69
Scheduled Maintenance		10	10	10	10	10		25	10	30	30	10	10
Power Shutdown				0
Steam unavailability					18
Machine breakdown			0		0							10
Manpower Shortage
Raw Material Shortage
Food and prayer		60	60	60	60	60	60	60	60	60	60	60	60
Paper Torn		80	74	77	60	80		70	114	60	14	70	34
Total Downtime(HOURS)		2.76667	2.83333	2.88333	2.78333	2.76667	1	2.8	4.45	2.95	2.9	2.73333	2.88333
FLEXO PRINTING
	NO. OF SHIFTS	1	2	3	4	5	6	7	8	9	10	11	12
PARAMETERS(MINUTES)	OEE(%)	65	69	73	56	63	70	66	73	68	66	66	65	62	74	66	64	63	63	66	63	65	70	69	63
No demnd		240	0	720
Item Change Process loss		70	75		120	40	10	12	40	85	60	100	90
Scheduled Maintenance							10	10	10	30		7	12
Power Shutdown
Steam unavailability
Machine breakdown		40							50
Manpower Shortage											0	0
Raw Material Shortage						68					40
Food and prayer		60	60	60	60	60	60	60	60	60	60	60	60
Paper Torn							80	75	14
Total Downtime(HOURS)		2.83333	2.25	1	3	2.8	2.66667	2.61667	2.9	2.91667	2.66667	2.78333	2.7
	NO. OF SHIFTS	13	14	15	16	17	18	19	20	21	22	23	24
PARAMETERS(MINUTES)	OEE(%)	62	74	66	64	63	63	66	63	65	70	69	63
No demnd
Item Change Process loss		30		60	60	100	108		90	106		90	108
Scheduled Maintenance		18
Power Shutdown
Steam unavailability
Machine breakdown
Manpower Shortage								108	17
Raw Material Shortage		70		50	59
Food and prayer		60	60	60	60	60	60	60	60	60	60	60	60
Paper Torn
Total Downtime(HOURS)		2.96667	1	2.83333	2.98333	2.66667	2.8	2.8	2.78333	2.76667	1	2.5	2.8
AUTO GLUTER
	NO. OF SHIFTS	1	2	3	4	5	6	7	8	9	10	11	12
PARAMETERS(MINUTES)	OEE(%)	68	72	79	78	76	67	68	69	77	69	64	78	68	78	69	68	73	68	63	75	78	62	68	63
No demnd			0					40
Item Change Process loss		20	56	10	30	60	60	40	40	50	50	60
Scheduled Maintenance				20		30	30	20	20	20	20	20
Power Shutdown				20
Steam unavailability
Machine breakdown											20	30
Manpower Shortage
Raw Material Shortage
Food and prayer		120	120	60	60	60	60	60	60	60	60	60	60
Paper Torn					30
Total Downtime(HOURS)		2.33333	2.93333	1.83333	2	2.5	2.5	2.66667	2	2.16667	2.5	2.83333	1
	NO. OF SHIFTS	13	14	15	16	17	18	19	20	21	22	23	24
PARAMETERS(MINUTES)	OEE(%)	68	78	69	68	73	68	63	75	78	62	68	63
No demnd
Item Change Process loss		70	30		70			110	30	20	55	60	30
Scheduled Maintenance			10						20		20	53	10
Power Shutdown										40	30
Steam unavailability
Machine breakdown									15
Manpower Shortage
Raw Material Shortage
Food and prayer		60	60	60	60	60	60	60	60	60	60	60	60
Paper Torn
Total Downtime(HOURS)		2.16667	1.66667	1	2.16667	1	1	2.83333	2.08333	2	2.75	2.88333	1.66667
BINDING
	NO. OF SHIFTS	1	2	3	4	5	6	7	8	9	10	11	12
PARAMETERS(MINUTES)	OEE(%)	65	69	73	62	64	65	68	69	75	72	59	67	63	65	60	64	66	58	66	66	63	64	66	69
No demnd		240	0	720				40
Item Change Process loss		70	75		120	40	117	40		119	110	85	60
Scheduled Maintenance								20				30
Power Shutdown
Steam unavailability
Machine breakdown		40
Manpower Shortage													0
Raw Material Shortage						68							40
Food and prayer		60	60	60	60	60	60	60	60	60	60	60	60
Paper Torn
Total Downtime(HOURS)		2.83333	2.25	1	3	2.8	2.95	2.66667	1	2.98333	2.83333	2.91667	2.66667
	NO. OF SHIFTS	13	14	15	16	17	18	19	20	21	22	23	24
PARAMETERS(MINUTES)	OEE(%)	63	65	60	64	66	58	66	66	63	64	66	69
No demnd
Item Change Process loss		100	90	30	108	60	60	100	108		90	106	90
Scheduled Maintenance		7	12	18
Power Shutdown
Steam unavailability
Machine breakdown
Manpower Shortage		0								108	17
Raw Material Shortage				70		50	59
Food and prayer		60	60	60	60	60	60	60	60	60	60	60	60
Paper Torn
Total Downtime(HOURS)		2.78333	2.7	2.96667	2.8	2.83333	2.98333	2.66667	2.8	2.8	2.78333	2.76667	2.5
