# Supplementary material for: Enhancing operational efficiency through overall equipment efficiency optimization and Kaizen initiatives
Source: PLoS One. 2025 May 9;20(5):e0320761. doi: 10.1371/journal.pone.0320761 (PMC12063817; doi:10.1371/journal.pone.0320761)
Supplement: S3 Data — (XLSX) [file pone.0320761.s003.xlsx]

## Sheet: Sheet1
SL	Date	Type of NPT	Auto Corrogation	Flexo printing 1	Auto Gluter	Binding 1
1	2023-04-01	No demnd		240		240
2		Item Change Process loss	73	70	20	70
3		Scheduled Maintenance	10
4		Power Shutdown
5		Steam unavailability
6		Machine breakdown		40		40
7		Manpower Shortage
8		Raw Material Shortage
9		Food and prayer	60	60	120	60
10		Paper Torn	25.2
11		Total Downtime (hr)	2.80333	2.83333	2.33333	2.83333
	OEE		63	65	68	65
1	2023-04-02	No demnd		0	0	0
2		Item Change Process loss	54	75	56	75
3		Scheduled Maintenance	20
4		Power Shutdown
5		Steam unavailability
6		Machine breakdown
7		Manpower Shortage
8		Raw Material Shortage
9		Food and prayer	60	60	120	60
10		Paper Torn	34.02
11		Total Downtime	2.80033	2.25	2.93333	2.25
	OEE		63	69	72	69
1	2023-04-03	No demnd		720		720
2		Item Change Process loss	10		10
3		Scheduled Maintenance	30		20
4		Power Shutdown			20
5		Steam unavailability
6		Machine breakdown	0
7		Manpower Shortage
8		Raw Material Shortage
9		Food and prayer	60	60	60	60
10		Paper Torn	65
11		Total Downtime	2.75	1	1.83333	1
	OEE		64	73	74	73
1	2023-04-04	No demnd
2		Item Change Process loss	10	120	30	120
3		Scheduled Maintenance	30
4		Power Shutdown
5		Steam unavailability
6		Machine breakdown	0
7		Manpower Shortage
8		Raw Material Shortage
9		Food and prayer	60	60	60	60
10		Paper Torn	68		30
11		Total Downtime	2.8	3	2	3
	OEE		68	62	78	62
1	2023-04-05	No demnd
2		Item Change Process loss
3		Scheduled Maintenance
4		Power Shutdown
5		Steam unavailability
6		Machine breakdown
7		Manpower Shortage
8		Raw Material Shortage
9		Food and prayer
10		Paper Torn
11		Total Downtime	0	0	0	0
	OEE		0	0	0	0
1	2023-04-06	No demnd
2		Item Change Process loss	22	40	60	40
3		Scheduled Maintenance	0		30
4		Power Shutdown
5		Steam unavailability
6		Machine breakdown	15
7		Manpower Shortage
8		Raw Material Shortage		68		68
9		Food and prayer	60	60	60	60
10		Paper Torn	80
11		Total Downtime	2.95	2.8	2.5	2.8
	OEE		62	72	76	69
1	2023-04-07	No demnd
2		Item Change Process loss	30	117	60	117
3		Scheduled Maintenance	10		30
4		Power Shutdown
5		Steam unavailability
6		Machine breakdown
7		Manpower Shortage
8		Raw Material Shortage
9		Food and prayer	60	60	60	60
10		Paper Torn	70
11		Total Downtime	2.83333	2.95	2.5	2.95
	OEE		63	64	67	65
1	2023-04-08	No demnd			40
2		Item Change Process loss	10		40
3		Scheduled Maintenance	10		20
4		Power Shutdown
5		Steam unavailability
6		Machine breakdown
7		Manpower Shortage
8		Raw Material Shortage
9		Food and prayer	60	60	60	60
10		Paper Torn	80
11		Total Downtime	2.66667	1	2.66667	1
	OEE		70	67	68	69
1	2023-04-09	No demnd
2		Item Change Process loss	12	119	70	119
3		Scheduled Maintenance	10		20
4		Power Shutdown
5		Steam unavailability
6		Machine breakdown
7		Manpower Shortage
8		Raw Material Shortage
9		Food and prayer	60	60	60	60
10		Paper Torn	75
11		Total Downtime	2.61667	2.98333	2.5	2.98333
	OEE		66	62	65	75
1	2023-04-10	No demnd
2		Item Change Process loss	40	110	40	110
3		Scheduled Maintenance	10		20
4		Power Shutdown
5		Steam unavailability
6		Machine breakdown	50
7		Manpower Shortage
8		Raw Material Shortage
9		Food and prayer	60	60	60	60
10		Paper Torn	14
11		Total Downtime	2.9	2.83333	2	2.83333
	OEE		73	77	69	72
1	2023-04-11	No demnd
2		Item Change Process loss	23	85	50	85
3		Scheduled Maintenance	10	30	20	30
4		Power Shutdown
5		Steam unavailability
6		Machine breakdown
7		Manpower Shortage
8		Raw Material Shortage
9		Food and prayer	60	60	60	60
10		Paper Torn	80
11		Total Downtime	2.88333	2.91667	2.16667	2.91667
	OEE		73	68	77	66
1	2023-04-12	No demnd
2		Item Change Process loss		60		60
3		Scheduled Maintenance
4		Power Shutdown
5		Steam unavailability
6		Machine breakdown
7		Manpower Shortage		0		0
8		Raw Material Shortage		40		40
9		Food and prayer	60	60	60	60
10		Paper Torn
11		Total Downtime	1	2.66667	1	2.66667
	OEE		70	66	64	66
1	2023-04-13	No demnd
2		Item Change Process loss	16	100	50	100
3		Scheduled Maintenance	10	7	20	7
4		Power Shutdown
5		Steam unavailability
6		Machine breakdown			20
7		Manpower Shortage		0		0
8		Raw Material Shortage
9		Food and prayer	60	60	60	60
10		Paper Torn	80
11		Total Downtime	2.76667	2.78333	2.5	2.78333
	OEE		67	66	69	63
1	2023-04-14	No demnd
2		Item Change Process loss	26	90	60	90
3		Scheduled Maintenance	10	12	20	12
4		Power Shutdown
5		Steam unavailability
6		Machine breakdown	0		30
7		Manpower Shortage
8		Raw Material Shortage
9		Food and prayer	60	60	60	60
10		Paper Torn	74
11		Total Downtime	2.83333	2.7	2.83333	2.7
	OEE		64	65	64	65
1	2023-04-15	No demnd
2		Item Change Process loss	26	30		30
3		Scheduled Maintenance	10	18		18
4		Power Shutdown	0
5		Steam unavailability
6		Machine breakdown
7		Manpower Shortage
8		Raw Material Shortage		70		70
9		Food and prayer	60	60	60	60
10		Paper Torn	77
11		Total Downtime	2.88333	2.96667	1	2.96667
	OEE		63	62	78	60
1	2023-04-16	No demnd
2		Item Change Process loss	14		70
3		Scheduled Maintenance	10
4		Power Shutdown
5		Steam unavailability
6		Machine breakdown	15
7		Manpower Shortage
8		Raw Material Shortage
9		Food and prayer	60	60	60	60
10		Paper Torn	70
11		Total Downtime	2.81667	1	2.16667	1
	OEE		63	74	68	74
1	2023-04-17	No demnd
2		Item Change Process loss	26	60	30	60
3		Scheduled Maintenance	10		10
4		Power Shutdown
5		Steam unavailability
6		Machine breakdown
7		Manpower Shortage
8		Raw Material Shortage		50		50
9		Food and prayer	60	60	60	60
10		Paper Torn	70
11		Total Downtime	2.76667	2.83333	1.66667	2.83333
	OEE		65	66	63	66
1	2023-04-18	No demnd
2		Item Change Process loss	19	60		60
3		Scheduled Maintenance	10
4		Power Shutdown
5		Steam unavailability	18
6		Machine breakdown	0
7		Manpower Shortage
8		Raw Material Shortage		59		59
9		Food and prayer	60	60	60	60
10		Paper Torn	60
11		Total Downtime	2.78333	2.98333	1	2.98333
	OEE		63	64	69	61
1	2023-04-19	No demnd
2		Item Change Process loss	16	100	70	100
3		Scheduled Maintenance	10
4		Power Shutdown
5		Steam unavailability
6		Machine breakdown
7		Manpower Shortage
8		Raw Material Shortage
9		Food and prayer	60	60	60	60
10		Paper Torn	80
11		Total Downtime	2.76667	2.66667	2.16667	2.66667
	OEE		67	63	68	66
1	2023-04-20	No demnd
2		Item Change Process loss		108		108
3		Scheduled Maintenance
4		Power Shutdown
5		Steam unavailability
6		Machine breakdown
7		Manpower Shortage
8		Raw Material Shortage
9		Food and prayer	60	60	60	60
10		Paper Torn
11		Total Downtime	1	2.8	1	2.8
			70	63	73	63
	OEE
1	2023-04-21	No demnd
2		Item Change Process loss
3		Scheduled Maintenance
4		Power Shutdown
5		Steam unavailability
6		Machine breakdown
7		Manpower Shortage
8		Raw Material Shortage
9		Food and prayer
10		Paper Torn
11		Total Downtime	0	0	0	0
	OEE		0	0	0	0
1	2023-04-22	No demnd
2		Item Change Process loss
3		Scheduled Maintenance
4		Power Shutdown
5		Steam unavailability
6		Machine breakdown
7		Manpower Shortage
8		Raw Material Shortage
9		Food and prayer
10		Paper Torn
11		Total Downtime	0	0	0	0
	OEE		0	0	0	0
1	2023-04-23	No demnd
2		Item Change Process loss
3		Scheduled Maintenance
4		Power Shutdown
5		Steam unavailability
6		Machine breakdown
7		Manpower Shortage
8		Raw Material Shortage
9		Food and prayer
10		Paper Torn
11		Total Downtime	0	0	0	0
	OEE		0	0	0	0
1	2023-04-24	No demnd
2		Item Change Process loss	70
3		Scheduled Maintenance	30
4		Power Shutdown
5		Steam unavailability
6		Machine breakdown
7		Manpower Shortage		108		108
8		Raw Material Shortage
9		Food and prayer	60	60	60	60
10		Paper Torn	14
11		Total Downtime	2.9	2.8	1	2.8
	OEE		63	66	68	63
1	2023-04-25	No demnd
2		Item Change Process loss	14	90	110	90
3		Scheduled Maintenance	10
4		Power Shutdown
5		Steam unavailability
6		Machine breakdown	10
7		Manpower Shortage		17		17
8		Raw Material Shortage
9		Food and prayer	60	60	60	60
10		Paper Torn	70
11		Total Downtime	2.73333	2.78333	2.83333	2.78333
	OEE		66	63	63	64
1	2023-04-26	No demnd
2		Item Change Process loss
3		Scheduled Maintenance
4		Power Shutdown
5		Steam unavailability
6		Machine breakdown
7		Manpower Shortage
8		Raw Material Shortage
9		Food and prayer
10		Paper Torn
11		Total Downtime	0	0	0	0
	OEE		0	0	0	0
1	2023-04-27	No demnd
2		Item Change Process loss	69	106	30	106
3		Scheduled Maintenance	10		20
4		Power Shutdown
5		Steam unavailability
6		Machine breakdown			15
7		Manpower Shortage
8		Raw Material Shortage
9		Food and prayer	60	60	60	60
10		Paper Torn	34
11		Total Downtime	2.88333	2.76667	2.08333	2.76667
	OEE		63	65	69	66
1	2023-04-28	No demnd
2		Item Change Process loss	13		20
3		Scheduled Maintenance	25
4		Power Shutdown			40
5		Steam unavailability
6		Machine breakdown
7		Manpower Shortage
8		Raw Material Shortage
9		Food and prayer	60	60	60	60
10		Paper Torn	70
11		Total Downtime	2.8	1	2	1
	OEE		63	70	78	63
1	2023-04-29	No demnd
2		Item Change Process loss	83	90	55	90
3		Scheduled Maintenance	10		20
4		Power Shutdown			30
5		Steam unavailability
6		Machine breakdown
7		Manpower Shortage
8		Raw Material Shortage
9		Food and prayer	60	60	60	60
10		Paper Torn	114
11		Total Downtime	4.45	2.5	2.75	2.5
	OEE		55	66	62	66
1	2023-04-30	No demnd
2		Item Change Process loss	27	108	60	108
3		Scheduled Maintenance	30		53
4		Power Shutdown
5		Steam unavailability
6		Machine breakdown
7		Manpower Shortage
8		Raw Material Shortage
9		Food and prayer	60	60	60	60
10		Paper Torn	60
11		Total Downtime	2.95	2.8	2.88333	2.8
	OEE		63	63	66	63
1		No demnd	0	960	40	960
2		Item Change Process loss	703	1738	991	1738
3		Scheduled Maintenance	325	67	303	67
4		Power Shutdown	0	0	90	0
5		Steam unavailability	18	0	0	0
6		Machine breakdown	90	40	65	40
7		Manpower Shortage	0	125	0	125
8		Raw Material Shortage	0	287	0	287
9		Food and prayer	1500	1500	1620	1500
10		Paper Torn	1464.22	0	30	0
11		Total Downtime	68.337	78.6167	52.3167	78.6167
